# Supplementary material for: Effects of Co Doping on the Growth and Photocatalytic Properties of ZnO Particles
Source: Molecules. 2022 Jan 27;27(3):833. doi: 10.3390/molecules27030833 (PMC8840763; doi:10.3390/molecules27030833)
Supplement: Supplementary file 1 [file molecules-27-00833-s001.zip]

Archive with 1 entries (1 files):
- molecules-1575017-supplementary.pdf
